# Supplementary material for: Seed Dormancy and Seedling Ecophysiology Reveal the Ecological Amplitude of the Threatened Endemism Picris willkommii (Schultz Bip.) Nyman (Asteraceae)
Source: Plants (Basel). 2022 Jul 29;11(15):1981. doi: 10.3390/plants11151981 (PMC9370197; doi:10.3390/plants11151981)
Supplement: Supplementary file 1 [file plants-11-01981-s001.zip]

Archive with 1 entries (1 files):
- plants-1808306-supplementary.pdf
